# Supplementary material for: Platelet Adhesion Mediated by von Willebrand Factor at High Shear Rates Is Associated with Premature Coronary Artery Disease
Source: Biomedicines. 2023 Jul 6;11(7):1916. doi: 10.3390/biomedicines11071916 (PMC10377430; doi:10.3390/biomedicines11071916)
Supplement: Supplementary file 1 [file biomedicines-11-01916-s001.zip]

Archive with 1 entries (1 files):
- biomedicines-2482957-supplementary.pdf
